# Supplementary material for: A chromosome-level genome assembly of the Rhus gall aphid Schlechtendalia chinensis provides insight into the endogenization of Parvovirus-like DNA sequences
Source: BMC Genomics. 2024 Jan 2;25:16. doi: 10.1186/s12864-023-09916-y (PMC10759679; doi:10.1186/s12864-023-09916-y)
Supplement: Supplementary file 2 — Additional file 2. Annotation information of Parvovirus like DNA sequences. [file 12864_2023_9916_MOESM2_ESM.xlsx]

## Sheet: Extracted occurrences of “parvo
#GeneID	Pfam_annotation	GO_annotation	KEGG_annotation	TrEMBL_annotation	nr_annotation
Schi01G052650.1	Parvovirus coat protein VP1	--	--	Uncharacterized protein OS=Aphis glycines OX=307491 GN=AGLY_002827 PE=4 SV=1	hypothetical protein TcasGA2_TC008591 [Tribolium castaneum]
Schi01G045740.1	Parvovirus coat protein VP1	--	K11433|5.8e-06|aec:105144375|K11433 [histone H3]-lysine36 N-dimethyltransferase SETMAR [EC:2.1.1.357] | (RefSeq) uncharacterized protein LOC105144375	Uncharacterized protein OS=Acyrthosiphon pisum OX=7029 PE=4 SV=1	hypothetical protein TcasGA2_TC005263 [Tribolium castaneum]
Schi01G047660.1	Parvovirus coat protein VP1	--	--	Uncharacterized protein OS=Acyrthosiphon pisum OX=7029 PE=4 SV=1	hypothetical protein TcasGA2_TC008591 [Tribolium castaneum]
Schi01G046590.1	Parvovirus coat protein VP1	--	--	Uncharacterized protein OS=Aphis glycines OX=307491 GN=AGLY_002827 PE=4 SV=1	hypothetical protein TcasGA2_TC008591 [Tribolium castaneum]
Schi01G044740.1	Parvovirus coat protein VP1	--	--	Uncharacterized protein OS=Acyrthosiphon pisum OX=7029 PE=4 SV=2	hypothetical protein TcasGA2_TC008591 [Tribolium castaneum]
Schi01G000620.1	Parvovirus coat protein VP1	--	--	Uncharacterized protein OS=Acyrthosiphon pisum OX=7029 PE=4 SV=2	hypothetical protein TcasGA2_TC008591 [Tribolium castaneum]
Schi01G050330.1	Parvovirus coat protein VP1	--	--	Uncharacterized protein OS=Aphis glycines OX=307491 GN=AGLY_002827 PE=4 SV=1	hypothetical protein TcasGA2_TC008591 [Tribolium castaneum]
Schi01G044950.1	Parvovirus coat protein VP1	Molecular Function: phospholipase A2 activity (GO:0004623);; Biological Process: phospholipid metabolic process (GO:0006644);; Biological Process: arachidonic acid secretion (GO:0050482);;	K11433|1.1e-08|aec:105144375|K11433 [histone H3]-lysine36 N-dimethyltransferase SETMAR [EC:2.1.1.357] | (RefSeq) uncharacterized protein LOC105144375	Uncharacterized protein OS=Acyrthosiphon pisum OX=7029 PE=4 SV=2	hypothetical protein TcasGA2_TC008591 [Tribolium castaneum]
Schi03G005430.1	Parvovirus coat protein VP1	--	--	Uncharacterized protein OS=Aphis glycines OX=307491 GN=AGLY_002827 PE=4 SV=1	hypothetical protein TcasGA2_TC008591 [Tribolium castaneum]
Schi01G041860.1	Parvovirus coat protein VP1	--	K11433|2.5e-07|aec:105144375|K11433 [histone H3]-lysine36 N-dimethyltransferase SETMAR [EC:2.1.1.357] | (RefSeq) uncharacterized protein LOC105144375	Uncharacterized protein OS=Acyrthosiphon pisum OX=7029 PE=4 SV=1	hypothetical protein TcasGA2_TC005263 [Tribolium castaneum]
Schi01G019060.1	Parvovirus coat protein VP1	Molecular Function: phospholipase A2 activity (GO:0004623);; Biological Process: phospholipid metabolic process (GO:0006644);; Biological Process: arachidonic acid secretion (GO:0050482);;	--	Uncharacterized protein OS=Acyrthosiphon pisum OX=7029 PE=4 SV=2	hypothetical protein TcasGA2_TC008591 [Tribolium castaneum]
Schi01G049010.1	Parvovirus coat protein VP1	--	K11433|4.3e-09|aec:105144375|K11433 [histone H3]-lysine36 N-dimethyltransferase SETMAR [EC:2.1.1.357] | (RefSeq) uncharacterized protein LOC105144375	Uncharacterized protein OS=Aphis glycines OX=307491 GN=AGLY_017111 PE=4 SV=1	hypothetical protein TcasGA2_TC008591 [Tribolium castaneum]
Schi01G021060.1	Parvovirus coat protein VP1	--	K11433|5.8e-06|aec:105144375|K11433 [histone H3]-lysine36 N-dimethyltransferase SETMAR [EC:2.1.1.357] | (RefSeq) uncharacterized protein LOC105144375	Uncharacterized protein (Fragment) OS=Aphis glycines OX=307491 GN=AGLY_007395 PE=4 SV=1	hypothetical protein TcasGA2_TC004211 [Tribolium castaneum]
Schi01G003560.1	Parvovirus coat protein VP1	--	--	Uncharacterized protein OS=Aphis glycines OX=307491 GN=AGLY_002827 PE=4 SV=1	hypothetical protein TcasGA2_TC008591 [Tribolium castaneum]
Schi01G036060.1	Parvovirus coat protein VP1	--	--	Uncharacterized protein OS=Acyrthosiphon pisum OX=7029 PE=4 SV=1	hypothetical protein TcasGA2_TC008591 [Tribolium castaneum]
Schi01G031890.1	Parvovirus coat protein VP1	--	--	Uncharacterized protein OS=Acyrthosiphon pisum OX=7029 PE=4 SV=2	PREDICTED: uncharacterized protein LOC103576015 [Microplitis demolitor]
Schi01G052950.1	Parvovirus coat protein VP1	--	K11433|1.0e-05|aec:105144375|K11433 [histone H3]-lysine36 N-dimethyltransferase SETMAR [EC:2.1.1.357] | (RefSeq) uncharacterized protein LOC105144375	Uncharacterized protein OS=Aphis glycines OX=307491 GN=AGLY_017886 PE=4 SV=1	hypothetical protein TcasGA2_TC008591 [Tribolium castaneum]
Schi01G000490.1	Parvovirus coat protein VP1	--	--	Uncharacterized protein OS=Aphis glycines OX=307491 GN=AGLY_002827 PE=4 SV=1	hypothetical protein TcasGA2_TC008591 [Tribolium castaneum]
Schi01G018550.1	Parvovirus coat protein VP1	--	--	Uncharacterized protein OS=Aphis glycines OX=307491 GN=AGLY_002827 PE=4 SV=1	hypothetical protein TcasGA2_TC008591 [Tribolium castaneum]
Schi01G043500.1	Parvovirus coat protein VP1	--	K11433|5.9e-06|aec:105144375|K11433 [histone H3]-lysine36 N-dimethyltransferase SETMAR [EC:2.1.1.357] | (RefSeq) uncharacterized protein LOC105144375	Uncharacterized protein OS=Aphis glycines OX=307491 GN=AGLY_002827 PE=4 SV=1	hypothetical protein TcasGA2_TC008591 [Tribolium castaneum]
Schi01G017520.1	Parvovirus coat protein VP1	--	--	Uncharacterized protein OS=Aphis glycines OX=307491 GN=AGLY_002827 PE=4 SV=1	hypothetical protein TcasGA2_TC008591 [Tribolium castaneum]
Schi01G049990.1	Parvovirus coat protein VP1	--	--	Uncharacterized protein OS=Aphis glycines OX=307491 GN=AGLY_002827 PE=4 SV=1	hypothetical protein TcasGA2_TC008591 [Tribolium castaneum]
Schi01G022660.1	Parvovirus coat protein VP1	--	--	Uncharacterized protein OS=Aphis glycines OX=307491 GN=AGLY_002827 PE=4 SV=1	hypothetical protein GFP_L5_0150 [Glyptapanteles flavicoxis]
Schi01G008090.1	Parvovirus coat protein VP1	--	--	Uncharacterized protein OS=Aphis glycines OX=307491 GN=AGLY_002827 PE=4 SV=1	hypothetical protein TcasGA2_TC008591 [Tribolium castaneum]
Schi01G054030.1	Parvovirus coat protein VP1	--	--	Uncharacterized protein OS=Acyrthosiphon pisum OX=7029 PE=4 SV=1	hypothetical protein TcasGA2_TC008591 [Tribolium castaneum]
Schi01G049950.1	Parvovirus coat protein VP1	--	--	Uncharacterized protein OS=Acyrthosiphon pisum OX=7029 PE=4 SV=1	hypothetical protein TcasGA2_TC008591 [Tribolium castaneum]
Schi01G044770.1	Parvovirus coat protein VP1	--	K11433|5.8e-06|aec:105144375|K11433 [histone H3]-lysine36 N-dimethyltransferase SETMAR [EC:2.1.1.357] | (RefSeq) uncharacterized protein LOC105144375	Uncharacterized protein OS=Acyrthosiphon pisum OX=7029 PE=4 SV=1	hypothetical protein TcasGA2_TC005263 [Tribolium castaneum]
Schi01G022530.1	Parvovirus coat protein VP1	--	--	Uncharacterized protein OS=Aphis glycines OX=307491 GN=AGLY_017886 PE=4 SV=1	hypothetical protein TcasGA2_TC008591 [Tribolium castaneum]
Schi01G050200.1	Parvovirus coat protein VP1	--	--	Uncharacterized protein OS=Aphis glycines OX=307491 GN=AGLY_002827 PE=4 SV=1	hypothetical protein TcasGA2_TC008591 [Tribolium castaneum]
Schi01G050580.1	Parvovirus coat protein VP1	--	K11433|1.0e-05|aec:105144375|K11433 [histone H3]-lysine36 N-dimethyltransferase SETMAR [EC:2.1.1.357] | (RefSeq) uncharacterized protein LOC105144375	Uncharacterized protein OS=Aphis glycines OX=307491 GN=AGLY_002827 PE=4 SV=1	hypothetical protein TcasGA2_TC008591 [Tribolium castaneum]
Schiptg000580lG000040.1	Parvovirus coat protein VP1	--	--	Uncharacterized protein OS=Acyrthosiphon pisum OX=7029 PE=4 SV=1	hypothetical protein TcasGA2_TC008591 [Tribolium castaneum]
Schi01G053120.1	Parvovirus coat protein VP1	--	--	Uncharacterized protein OS=Aphis glycines OX=307491 GN=AGLY_002827 PE=4 SV=1	hypothetical protein TcasGA2_TC008591 [Tribolium castaneum]
Schi01G055350.1	Parvovirus coat protein VP1	--	--	Uncharacterized protein OS=Acyrthosiphon pisum OX=7029 PE=4 SV=2	PREDICTED: uncharacterized protein LOC103576015 [Microplitis demolitor]
Schi13G004580.1	Parvovirus coat protein VP1	--	--	Uncharacterized protein OS=Aphis glycines OX=307491 GN=AGLY_002827 PE=4 SV=1	hypothetical protein TcasGA2_TC008591 [Tribolium castaneum]
Schi01G001260.1	Parvovirus coat protein VP1	--	--	Uncharacterized protein OS=Acyrthosiphon pisum OX=7029 PE=4 SV=1	hypothetical protein TcasGA2_TC008591 [Tribolium castaneum]
Schi01G048420.1	Parvovirus coat protein VP1	--	--	Uncharacterized protein OS=Aphis glycines OX=307491 GN=AGLY_002827 PE=4 SV=1	hypothetical protein TcasGA2_TC008591 [Tribolium castaneum]
Schi06G007700.1	Parvovirus coat protein VP1	--	--	Uncharacterized protein OS=Aphis glycines OX=307491 GN=AGLY_002827 PE=4 SV=1	hypothetical protein TcasGA2_TC008591 [Tribolium castaneum]
Schi01G042770.1	Parvovirus coat protein VP1	--	--	Uncharacterized protein OS=Aphis glycines OX=307491 GN=AGLY_002827 PE=4 SV=1	hypothetical protein TcasGA2_TC008591 [Tribolium castaneum]
Schi01G050670.1	Parvovirus coat protein VP1	--	--	Uncharacterized protein OS=Aphis glycines OX=307491 GN=AGLY_003369 PE=4 SV=1	PREDICTED: uncharacterized protein LOC103576015 [Microplitis demolitor]
Schi01G047710.1	Parvovirus coat protein VP1	--	--	Uncharacterized protein OS=Aphis glycines OX=307491 GN=AGLY_002827 PE=4 SV=1	hypothetical protein TcasGA2_TC008591 [Tribolium castaneum]
Schi01G023930.1	Parvovirus coat protein VP1	--	--	Uncharacterized protein OS=Aphis glycines OX=307491 GN=AGLY_002827 PE=4 SV=1	hypothetical protein TcasGA2_TC008591 [Tribolium castaneum]
Schi01G051470.1	Parvovirus coat protein VP1	--	--	Uncharacterized protein OS=Aphis glycines OX=307491 GN=AGLY_003369 PE=4 SV=1	hypothetical protein TcasGA2_TC008591 [Tribolium castaneum]
Schi01G021220.1	Parvovirus coat protein VP1	--	K11433|2.5e-09|aec:105144375|K11433 [histone H3]-lysine36 N-dimethyltransferase SETMAR [EC:2.1.1.357] | (RefSeq) uncharacterized protein LOC105144375	Uncharacterized protein OS=Aphis glycines OX=307491 GN=AGLY_008809 PE=4 SV=1	hypothetical protein TcasGA2_TC008591 [Tribolium castaneum]
Schi01G046810.1	Parvovirus coat protein VP1	--	--	Uncharacterized protein OS=Aphis glycines OX=307491 GN=AGLY_002827 PE=4 SV=1	hypothetical protein TcasGA2_TC008591 [Tribolium castaneum]
Schi01G035360.1	Parvovirus coat protein VP1	--	--	Uncharacterized protein OS=Acyrthosiphon pisum OX=7029 PE=4 SV=2	hypothetical protein TcasGA2_TC008591 [Tribolium castaneum]
Schi01G051150.1	Parvovirus coat protein VP1	--	K11433|7.7e-06|aec:105144375|K11433 [histone H3]-lysine36 N-dimethyltransferase SETMAR [EC:2.1.1.357] | (RefSeq) uncharacterized protein LOC105144375	Uncharacterized protein OS=Aphis glycines OX=307491 GN=AGLY_002827 PE=4 SV=1	hypothetical protein TcasGA2_TC008591 [Tribolium castaneum]
Schi01G022960.1	Parvovirus coat protein VP1	--	K11433|8.9e-06|aec:105144375|K11433 [histone H3]-lysine36 N-dimethyltransferase SETMAR [EC:2.1.1.357] | (RefSeq) uncharacterized protein LOC105144375	Uncharacterized protein OS=Aphis glycines OX=307491 GN=AGLY_016400 PE=4 SV=1	hypothetical protein TcasGA2_TC008591 [Tribolium castaneum]
Schi01G047500.1	Parvovirus coat protein VP1	--	--	Uncharacterized protein OS=Aphis glycines OX=307491 GN=AGLY_002827 PE=4 SV=1	hypothetical protein TcasGA2_TC008591 [Tribolium castaneum]
Schi01G051250.1	Parvovirus coat protein VP1	--	--	Uncharacterized protein OS=Aphis glycines OX=307491 GN=AGLY_002827 PE=4 SV=1	hypothetical protein TcasGA2_TC008591 [Tribolium castaneum]
Schi01G023010.1	Parvovirus coat protein VP1	--	K11433|8.9e-06|aec:105144375|K11433 [histone H3]-lysine36 N-dimethyltransferase SETMAR [EC:2.1.1.357] | (RefSeq) uncharacterized protein LOC105144375	Uncharacterized protein OS=Aphis glycines OX=307491 GN=AGLY_016400 PE=4 SV=1	hypothetical protein TcasGA2_TC008591 [Tribolium castaneum]
Schi01G053450.1	Parvovirus coat protein VP1	--	--	Uncharacterized protein OS=Acyrthosiphon pisum OX=7029 PE=4 SV=1	hypothetical protein TcasGA2_TC008591 [Tribolium castaneum]
Schi01G051080.1	Parvovirus coat protein VP1	--	--	Uncharacterized protein OS=Acyrthosiphon pisum OX=7029 PE=4 SV=1	hypothetical protein TcasGA2_TC008591 [Tribolium castaneum]
Schi01G018590.1	Parvovirus coat protein VP1	--	--	Uncharacterized protein OS=Aphis glycines OX=307491 GN=AGLY_002827 PE=4 SV=1	hypothetical protein TcasGA2_TC008591 [Tribolium castaneum]
Schi01G052100.1	Parvovirus coat protein VP1	--	--	Uncharacterized protein OS=Aphis glycines OX=307491 GN=AGLY_002827 PE=4 SV=1	hypothetical protein TcasGA2_TC008591 [Tribolium castaneum]
Schi01G017740.1	Parvovirus coat protein VP1	--	--	Uncharacterized protein OS=Aphis glycines OX=307491 GN=AGLY_016400 PE=4 SV=1	hypothetical protein TcasGA2_TC008591 [Tribolium castaneum]
Schi01G053500.1	Parvovirus coat protein VP1	--	K11433|7.7e-06|aec:105144375|K11433 [histone H3]-lysine36 N-dimethyltransferase SETMAR [EC:2.1.1.357] | (RefSeq) uncharacterized protein LOC105144375	Uncharacterized protein OS=Aphis glycines OX=307491 GN=AGLY_002827 PE=4 SV=1	hypothetical protein TcasGA2_TC008591 [Tribolium castaneum]
Schi01G025300.1	Parvovirus coat protein VP1	--	--	Uncharacterized protein OS=Aphis glycines OX=307491 GN=AGLY_002827 PE=4 SV=1	hypothetical protein TcasGA2_TC008591 [Tribolium castaneum]
Schi01G006990.1	Parvovirus coat protein VP1	--	K11433|6.4e-09|aec:105144375|K11433 [histone H3]-lysine36 N-dimethyltransferase SETMAR [EC:2.1.1.357] | (RefSeq) uncharacterized protein LOC105144375	Uncharacterized protein OS=Aphis craccivora OX=307492 GN=FWK35_00003044 PE=4 SV=1	PREDICTED: uncharacterized protein LOC103308504 [Acyrthosiphon pisum]
Schi06G000840.1	Parvovirus coat protein VP1	--	--	Uncharacterized protein OS=Aphis glycines OX=307491 GN=AGLY_017886 PE=4 SV=1	hypothetical protein TcasGA2_TC008591 [Tribolium castaneum]
Schi01G018020.1	Parvovirus coat protein VP1	--	--	Uncharacterized protein OS=Aphis glycines OX=307491 GN=AGLY_002827 PE=4 SV=1	hypothetical protein TcasGA2_TC008591 [Tribolium castaneum]
Schi01G047020.1	Parvovirus coat protein VP1	--	--	Uncharacterized protein OS=Aphis glycines OX=307491 GN=AGLY_002827 PE=4 SV=1	hypothetical protein TcasGA2_TC008591 [Tribolium castaneum]
Schi01G021420.1	Parvovirus coat protein VP1	--	--	Uncharacterized protein OS=Aphis glycines OX=307491 GN=AGLY_003369 PE=4 SV=1	hypothetical protein TcasGA2_TC008591 [Tribolium castaneum]
Schi01G035670.1	Parvovirus coat protein VP1	--	--	Uncharacterized protein OS=Aphis glycines OX=307491 GN=AGLY_002827 PE=4 SV=1	hypothetical protein TcasGA2_TC008591 [Tribolium castaneum]
Schi01G050780.1	Parvovirus coat protein VP1	--	--	Uncharacterized protein OS=Aphis glycines OX=307491 GN=AGLY_002827 PE=4 SV=1	hypothetical protein TcasGA2_TC008591 [Tribolium castaneum]
Schi01G043010.1	Parvovirus coat protein VP1	--	--	Uncharacterized protein OS=Aphis glycines OX=307491 GN=AGLY_002827 PE=4 SV=1	hypothetical protein TcasGA2_TC008591 [Tribolium castaneum]
Schi01G045850.1	Parvovirus coat protein VP1	--	--	Uncharacterized protein OS=Acyrthosiphon pisum OX=7029 PE=4 SV=2	hypothetical protein TcasGA2_TC008591 [Tribolium castaneum]
Schi01G027080.1	Parvovirus coat protein VP1	--	--	Uncharacterized protein OS=Aphis glycines OX=307491 GN=AGLY_002827 PE=4 SV=1	hypothetical protein TcasGA2_TC008591 [Tribolium castaneum]
Schi01G025000.1	Parvovirus coat protein VP1	--	K11433|1.0e-05|aec:105144375|K11433 [histone H3]-lysine36 N-dimethyltransferase SETMAR [EC:2.1.1.357] | (RefSeq) uncharacterized protein LOC105144375	Uncharacterized protein OS=Aphis glycines OX=307491 GN=AGLY_016400 PE=4 SV=1	hypothetical protein TcasGA2_TC008591 [Tribolium castaneum]
Schi01G043690.1	Parvovirus coat protein VP1	--	--	Uncharacterized protein OS=Acyrthosiphon pisum OX=7029 PE=4 SV=1	hypothetical protein TcasGA2_TC008591 [Tribolium castaneum]
Schi01G047210.1	Parvovirus coat protein VP1	--	--	Uncharacterized protein OS=Acyrthosiphon pisum OX=7029 PE=4 SV=1	hypothetical protein TcasGA2_TC008591 [Tribolium castaneum]
Schi01G054080.1	Parvovirus coat protein VP1	--	--	Uncharacterized protein OS=Aphis glycines OX=307491 GN=AGLY_002827 PE=4 SV=1	hypothetical protein TcasGA2_TC008591 [Tribolium castaneum]
Schi01G049530.1	Parvovirus coat protein VP1	Molecular Function: phospholipase A2 activity (GO:0004623);; Biological Process: phospholipid metabolic process (GO:0006644);; Biological Process: arachidonic acid secretion (GO:0050482);;	--	Uncharacterized protein OS=Acyrthosiphon pisum OX=7029 PE=4 SV=2	hypothetical protein TcasGA2_TC008591 [Tribolium castaneum]
Schi01G054400.1	Parvovirus coat protein VP1	--	--	Uncharacterized protein OS=Aphis glycines OX=307491 GN=AGLY_002827 PE=4 SV=1	hypothetical protein TcasGA2_TC008591 [Tribolium castaneum]
Schi01G008180.1	Parvovirus coat protein VP1	--	--	Uncharacterized protein (Fragment) OS=Aphis craccivora OX=307492 GN=FWK35_00023152 PE=4 SV=1	hypothetical protein TcasGA2_TC010981 [Tribolium castaneum]
Schi01G041880.1	Parvovirus coat protein VP1	--	--	Uncharacterized protein OS=Acyrthosiphon pisum OX=7029 PE=4 SV=1	hypothetical protein TcasGA2_TC008591 [Tribolium castaneum]
Schi01G019770.1	Parvovirus coat protein VP1	--	K11433|6.0e-06|aec:105144375|K11433 [histone H3]-lysine36 N-dimethyltransferase SETMAR [EC:2.1.1.357] | (RefSeq) uncharacterized protein LOC105144375	Uncharacterized protein OS=Aphis glycines OX=307491 GN=AGLY_016400 PE=4 SV=1	hypothetical protein TcasGA2_TC008591 [Tribolium castaneum]
Schi01G043630.1	Parvovirus coat protein VP1	--	--	Uncharacterized protein OS=Acyrthosiphon pisum OX=7029 PE=4 SV=1	hypothetical protein TcasGA2_TC008591 [Tribolium castaneum]
Schi01G046140.1	Parvovirus coat protein VP1	--	--	Uncharacterized protein OS=Aphis glycines OX=307491 GN=AGLY_002827 PE=4 SV=1	hypothetical protein TcasGA2_TC008591 [Tribolium castaneum]
Schi01G055380.1	Parvovirus coat protein VP1	--	--	Uncharacterized protein OS=Acyrthosiphon pisum OX=7029 PE=4 SV=2	PREDICTED: uncharacterized protein LOC103576015 [Microplitis demolitor]
Schi01G007070.1	Parvovirus coat protein VP1	--	--	Uncharacterized protein OS=Acyrthosiphon pisum OX=7029 PE=4 SV=2	hypothetical protein TcasGA2_TC008591 [Tribolium castaneum]
Schi01G017200.1	Parvovirus coat protein VP1	Molecular Function: phospholipase A2 activity (GO:0004623);; Biological Process: phospholipid metabolic process (GO:0006644);; Biological Process: arachidonic acid secretion (GO:0050482);;	K11433|3.8e-06|aec:105144375|K11433 [histone H3]-lysine36 N-dimethyltransferase SETMAR [EC:2.1.1.357] | (RefSeq) uncharacterized protein LOC105144375	Uncharacterized protein OS=Acyrthosiphon pisum OX=7029 PE=4 SV=2	hypothetical protein TcasGA2_TC008591 [Tribolium castaneum]
Schi01G029430.1	Parvovirus coat protein VP1	Molecular Function: phospholipase A2 activity (GO:0004623);; Biological Process: phospholipid metabolic process (GO:0006644);; Biological Process: arachidonic acid secretion (GO:0050482);;	--	Uncharacterized protein OS=Acyrthosiphon pisum OX=7029 PE=4 SV=2	hypothetical protein TcasGA2_TC008591 [Tribolium castaneum]
Schi01G021340.1	Parvovirus coat protein VP1	--	--	Uncharacterized protein OS=Aphis glycines OX=307491 GN=AGLY_003369 PE=4 SV=1	hypothetical protein TcasGA2_TC008591 [Tribolium castaneum]
Schi01G023120.1	Parvovirus coat protein VP1	--	--	Uncharacterized protein OS=Aphis glycines OX=307491 GN=AGLY_002827 PE=4 SV=1	hypothetical protein TcasGA2_TC008591 [Tribolium castaneum]
Schi07G005810.1	Parvovirus coat protein VP1	--	--	Uncharacterized protein OS=Aphis glycines OX=307491 GN=AGLY_002827 PE=4 SV=1	hypothetical protein TcasGA2_TC008591 [Tribolium castaneum]
Schi01G039530.1	Parvovirus coat protein VP1	--	--	Uncharacterized protein OS=Aphis glycines OX=307491 GN=AGLY_002827 PE=4 SV=1	hypothetical protein TcasGA2_TC008591 [Tribolium castaneum]
Schi01G012620.1	Parvovirus coat protein VP1	--	--	Uncharacterized protein OS=Aphis glycines OX=307491 GN=AGLY_002827 PE=4 SV=1	hypothetical protein TcasGA2_TC015482 [Tribolium castaneum]
Schi01G047450.1	Parvovirus coat protein VP1	--	--	Uncharacterized protein OS=Aphis glycines OX=307491 GN=AGLY_002827 PE=4 SV=1	hypothetical protein TcasGA2_TC008591 [Tribolium castaneum]
Schi01G000430.1	Parvovirus coat protein VP1	--	--	Uncharacterized protein OS=Acyrthosiphon pisum OX=7029 PE=4 SV=2	hypothetical protein TcasGA2_TC008591 [Tribolium castaneum]
Schi01G041340.1	Parvovirus coat protein VP1	--	K11433|3.3e-07|aec:105144375|K11433 [histone H3]-lysine36 N-dimethyltransferase SETMAR [EC:2.1.1.357] | (RefSeq) uncharacterized protein LOC105144375	Uncharacterized protein OS=Acyrthosiphon pisum OX=7029 PE=4 SV=1	hypothetical protein TcasGA2_TC005263 [Tribolium castaneum]
Schi01G007290.1	Parvovirus coat protein VP1	Molecular Function: structural molecule activity (GO:0005198);;	K11433|8.1e-07|aec:105144375|K11433 [histone H3]-lysine36 N-dimethyltransferase SETMAR [EC:2.1.1.357] | (RefSeq) uncharacterized protein LOC105144375	Uncharacterized protein OS=Aphis glycines OX=307491 GN=AGLY_016400 PE=4 SV=1	hypothetical protein TcasGA2_TC010981 [Tribolium castaneum]
Schiptg000602lG000020.1	Parvovirus coat protein VP1	--	--	Uncharacterized protein OS=Acyrthosiphon pisum OX=7029 PE=4 SV=1	hypothetical protein TcasGA2_TC008591 [Tribolium castaneum]
Schi01G026970.1	Parvovirus coat protein VP1	--	--	Uncharacterized protein OS=Aphis glycines OX=307491 GN=AGLY_003369 PE=4 SV=1	hypothetical protein TcasGA2_TC008591 [Tribolium castaneum]
Schi01G008150.1	Parvovirus coat protein VP1	--	--	Uncharacterized protein OS=Aphis glycines OX=307491 GN=AGLY_002827 PE=4 SV=1	hypothetical protein TcasGA2_TC008591 [Tribolium castaneum]
Schi01G047300.1	Parvovirus coat protein VP1	--	--	Uncharacterized protein OS=Aphis glycines OX=307491 GN=AGLY_002827 PE=4 SV=1	hypothetical protein TcasGA2_TC008591 [Tribolium castaneum]
Schi01G001920.1	Parvovirus coat protein VP1	--	--	Uncharacterized protein OS=Aphis glycines OX=307491 GN=AGLY_002827 PE=4 SV=1	hypothetical protein TcasGA2_TC008591 [Tribolium castaneum]
Schi01G043120.1	Parvovirus coat protein VP1	--	--	Uncharacterized protein OS=Aphis glycines OX=307491 GN=AGLY_003369 PE=4 SV=1	hypothetical protein TcasGA2_TC008591 [Tribolium castaneum]
Schi01G053580.1	Parvovirus coat protein VP1	--	--	Uncharacterized protein OS=Aphis glycines OX=307491 GN=AGLY_002827 PE=4 SV=1	hypothetical protein TcasGA2_TC008591 [Tribolium castaneum]
Schi01G047590.1	Parvovirus coat protein VP1	--	--	Uncharacterized protein OS=Aphis glycines OX=307491 GN=AGLY_002827 PE=4 SV=1	hypothetical protein TcasGA2_TC008591 [Tribolium castaneum]
Schi01G046530.1	Parvovirus coat protein VP1	--	--	Uncharacterized protein OS=Acyrthosiphon pisum OX=7029 PE=4 SV=1	hypothetical protein TcasGA2_TC008591 [Tribolium castaneum]
Schi01G020420.1	Parvovirus coat protein VP1	--	K11433|6.0e-06|aec:105144375|K11433 [histone H3]-lysine36 N-dimethyltransferase SETMAR [EC:2.1.1.357] | (RefSeq) uncharacterized protein LOC105144375	Uncharacterized protein OS=Aphis glycines OX=307491 GN=AGLY_016400 PE=4 SV=1	hypothetical protein TcasGA2_TC008591 [Tribolium castaneum]
Schi01G053380.1	Parvovirus coat protein VP1	--	--	Uncharacterized protein OS=Aphis glycines OX=307491 GN=AGLY_002827 PE=4 SV=1	hypothetical protein TcasGA2_TC008591 [Tribolium castaneum]
Schi02G004500.1	Parvovirus coat protein VP1	--	--	Uncharacterized protein OS=Aphis glycines OX=307491 GN=AGLY_002827 PE=4 SV=1	hypothetical protein TcasGA2_TC008591 [Tribolium castaneum]
Schi01G029070.1	Parvovirus coat protein VP1	--	--	Uncharacterized protein OS=Aphis glycines OX=307491 GN=AGLY_002827 PE=4 SV=1	hypothetical protein TcasGA2_TC008591 [Tribolium castaneum]
Schi01G041300.1	Parvovirus coat protein VP1	--	--	Uncharacterized protein OS=Acyrthosiphon pisum OX=7029 PE=4 SV=1	hypothetical protein TcasGA2_TC008591 [Tribolium castaneum]
Schi01G043830.1	Parvovirus coat protein VP1	--	--	Uncharacterized protein OS=Acyrthosiphon pisum OX=7029 PE=4 SV=1	hypothetical protein TcasGA2_TC008591 [Tribolium castaneum]
Schi01G045980.1	Parvovirus coat protein VP1	--	--	Uncharacterized protein OS=Acyrthosiphon pisum OX=7029 PE=4 SV=1	hypothetical protein TcasGA2_TC008591 [Tribolium castaneum]
Schi01G043210.1	Parvovirus coat protein VP1	--	--	Uncharacterized protein OS=Acyrthosiphon pisum OX=7029 PE=4 SV=1	hypothetical protein TcasGA2_TC008591 [Tribolium castaneum]
Schi01G006840.1	Parvovirus coat protein VP1	--	--	Uncharacterized protein OS=Acyrthosiphon pisum OX=7029 PE=4 SV=2	hypothetical protein TcasGA2_TC008591 [Tribolium castaneum]
Schi01G042400.1	Parvovirus coat protein VP1	--	--	Uncharacterized protein OS=Acyrthosiphon pisum OX=7029 PE=4 SV=2	hypothetical protein TcasGA2_TC008591 [Tribolium castaneum]
Schi01G041540.1	Parvovirus coat protein VP1	--	K11433|1.0e-05|aec:105144375|K11433 [histone H3]-lysine36 N-dimethyltransferase SETMAR [EC:2.1.1.357] | (RefSeq) uncharacterized protein LOC105144375	Uncharacterized protein OS=Aphis glycines OX=307491 GN=AGLY_002827 PE=4 SV=1	hypothetical protein TcasGA2_TC008591 [Tribolium castaneum]
Schiptg000244lG000040.1	Parvovirus coat protein VP1	--	--	Uncharacterized protein OS=Aphis glycines OX=307491 GN=AGLY_002827 PE=4 SV=1	hypothetical protein TcasGA2_TC008591 [Tribolium castaneum]
Schi01G052220.1	Parvovirus coat protein VP1	--	K11433|7.2e-06|aec:105144375|K11433 [histone H3]-lysine36 N-dimethyltransferase SETMAR [EC:2.1.1.357] | (RefSeq) uncharacterized protein LOC105144375	Uncharacterized protein OS=Acyrthosiphon pisum OX=7029 PE=4 SV=1	hypothetical protein TcasGA2_TC008591 [Tribolium castaneum]
Schi01G048310.1	Parvovirus coat protein VP1	--	K11433|5.8e-06|aec:105144375|K11433 [histone H3]-lysine36 N-dimethyltransferase SETMAR [EC:2.1.1.357] | (RefSeq) uncharacterized protein LOC105144375	Uncharacterized protein OS=Acyrthosiphon pisum OX=7029 PE=4 SV=1	hypothetical protein TcasGA2_TC005263 [Tribolium castaneum]
Schi01G008390.1	Parvovirus coat protein VP1	--	K11433|4.0e-06|aec:105144375|K11433 [histone H3]-lysine36 N-dimethyltransferase SETMAR [EC:2.1.1.357] | (RefSeq) uncharacterized protein LOC105144375	Uncharacterized protein OS=Aphis glycines OX=307491 GN=AGLY_016400 PE=4 SV=1	hypothetical protein TcasGA2_TC008591 [Tribolium castaneum]
Schi01G003050.1	Parvovirus coat protein VP1	--	--	Uncharacterized protein OS=Aphis glycines OX=307491 GN=AGLY_002827 PE=4 SV=1	hypothetical protein TcasGA2_TC008591 [Tribolium castaneum]
Schi01G042970.1	Parvovirus coat protein VP1	--	K11433|7.7e-06|aec:105144375|K11433 [histone H3]-lysine36 N-dimethyltransferase SETMAR [EC:2.1.1.357] | (RefSeq) uncharacterized protein LOC105144375	Uncharacterized protein OS=Aphis glycines OX=307491 GN=AGLY_002827 PE=4 SV=1	hypothetical protein TcasGA2_TC008591 [Tribolium castaneum]
