# Supplementary material for: A chromosome-level genome assembly of the Rhus gall aphid Schlechtendalia chinensis provides insight into the endogenization of Parvovirus-like DNA sequences
Source: BMC Genomics. 2024 Jan 2;25:16. doi: 10.1186/s12864-023-09916-y (PMC10759679; doi:10.1186/s12864-023-09916-y)
Supplement: Supplementary file 3 — Additional file 3. Sequence Data of Cytochrome P450 gene family. [file 12864_2023_9916_MOESM3_ESM.xlsx]

## Sheet: Sheet 1 - 36 documents from cyt
Gene I.D	Description	Sequence Length	% GC	Organism	Sequence
Schi01G000720.1	cytochromep450	22844	0.306	Schlechtendalia chinensis	ATGGTCTGCCACCATCAACCTGATACTGTATCACATCATGTCCTTGAAATTTCGGATTATGTTCAAGGTATGTATACACAGTCTTACCGCCGAGTTTACCAATGACTCAAACAATTTGACAATTGGTGAAAAACGGGATCCTTTGCGACGTGAAACGAGAAACGTGCTTGGAAAATATGCCCGGACAGTAAACGATCCCCGCATGAATCGTTTGTTATTTAGGTTTTGATCATTCGTACTTAATCATAATCACGAATTAAAAAACGATTTTTAAATTAAACACTTTGTGGAACCACTGATTTAAATCACTTATGTCGTACTTATGGTGAGGGGATGTTATGTTCAAGGGATGAACCAGTAAAAGAGGTACCTTGAATTTGTTTAAGTTATACAGTATGT…
Schi01G003300.1	cytochromep450	4910	0.345	Schlechtendalia chinensis	AAAGTGAAATCTCTTCCGTAGTTCTTCGCAACCAAGTCGACTCCAAAGTGTCAGGTAATTTTATTATTATTATTATTTGAAATATTGAATAAAATGTTTTATTTTTTTAACGTATACGTTTTGTAAGCTATATTAAGTCTTCGTAGTCTTACTGAAGTAATGTCGTTTAAGTAAATATATTTATTACCATGTTTAAACCATAAATAAATAAATAAATAAAAATAAATACGAATTAAAAATATATCTAACACGATTAATATCATTAAAATATATAATGGTTATTATTTGTTATTAACAAATTTAAATTTAAATATAATATGGGGTGTGTTTAATAAAATTGCATATATTATAATTATTTTATTGTTATGAAATTTATTTTAATTTTATTCGGATTTAAAT…
Schi01G044340.1	cytochromep450	12365	0.306	Schlechtendalia chinensis	ATGGACACCGTGGACGGGGTTGTAAGGACCACGATTATCACGATAGCCGGCTACACCGCGCCGTTGCTGCTGCTGCTGCTGCTGCTGTCGCTGTTGCTACTGTTCTTGCTGTCGCCGGCGTACGGTCGCCGATTCGCTGCTGCGGGACCGTCCGCCAGGTCTTCGTCGTCGCCGTCCACGCCACCGCCGGCACCTGCGCTCGACGGTCCGACCGCGTACCCGGTCATCGGGTCACTGCACGTCATGGACGGGCACCGGGACCAGCCGTTCCGGCGGTTCGCGGAACTGGCCCGCCGGTACGGGCCCGTCTACGCCATGACCATGGGATCAGTGCCATGTGTCGTGGTCAACGATTATGCGTCCATCAAGGAGGTACTCATCACCAACGGGTCCAAGTTC…
Schi01G019250.1	cytochromep450	7566	0.316	Schlechtendalia chinensis	AGTCACAGCCGCGTCCACAAGATGACTTGGTGTTGGCGAACGTGGTTTTCGGAGGTCGTTCCGGTGCTGGCCGTCGTCGCGGTGGCGTTGTCGTACAAATACTGCACGCGTCATTACCGACACTGGAAAACGCTGGGCGTGCCGCACACCGAACCGTCGCCGTTGCTCGGCCATTTCGCCGGGCCCACGCTGGGCCGCGAATCGTCGACCGCGACGATCGACCGCCTTTACCGGCACTTCGACGGTCGCCGGTACTTCGGCGTGTACCAGCTGCGGCACCCGTTGCTGGTGTTACGCGACCCGGAGCTGGTGCACGCGGTACTGACCAAGGAGTTCGGATCGTTCCACGACCGGCTGATGGACAGAAAGTCGTTCGAACACGATCAGTTGTTCAACAGT…
Schi01G019260.1	cytochromep450	3376	0.361	Schlechtendalia chinensis	ATGCGGTCGGCCGCGTGGTGCTTGTGCTGCTGGTCGTGGTGCTGCTGGTGGTGGTGGCCGGTTCCGTTTGTCGGCCGTTATCTCGCCGTCGCGGTCACCGCGGCGCTGGTCGGCTACATATACACGACGTACCATTACGGCAGATGGGAAAAGCTCGGCGTGCCGTGCACCGAGCCCGTGCCGCCGTTCGGCAACATGGCCGACACCGTCACGGGCCGCACGCCGCTGGCGCGGTCGGTGCACGCGCACTACGCGCGTTTCGCCGGCACGCGGTATTTCGGGACGTACGAGGCGCGCGACCCGGTCCTGGTGGTCCGCGACCCCGCGCTGGTGCACGCCGTCATGGTCAGGGACTTCGGGTCGTTCCGCGACCGTCTCGCGGACCACGTGTCGTACAAG…
Schi01G031590.1	cytochromep450	14051	0.364	Schlechtendalia chinensis	GCAGTCGTGATGCACGTTCGTCGTACGGCTGCCGCGATCGATTCTCCGACGGTCCGCGCCGCGTGTGTCGCACAGCACCCGTAGCCGCCGAGTCTCCGTGCCGGCGTTGGCCGTTCCACGTCTCGGTAAGTATTGTAACACCATTGCGTGTGCGATATTATTGCTTTGCTTTGTGTTGCAACTGTGCGGTCAGGCCGACAGCGCTTATTCCAGAGTAGACGAGGTGACGGGTGAGCCATCAGGAGTTCAGAGTTTGCGGTCGGTTTTGTTGCGGGGATTATTTTCTTTCCAACCACCTCGCATAGTTTATTTTTGAGTTATAAAAATACACAAACGTAAATAGAAACACTGGAACATACTAACGTATCCTGTACAATGGTGTTACTTCGCACAGCGATT…
Schi01G033130.1	cytochromep450/	7540	0.28	Schlechtendalia chinensis	ATGACATTAGTATCACTGATGGGTTTCATTGTTTTTCATCTGTACACAGAAACGTTGCGGAAGTACCCGTTGATGGCTGCGGTTCGCAGAGTGACCACCAAACCGTACATCGTGCCTGATGGCAGTGGTGTCACGTTAGAGGCTGGTACCATGACCGTGGTACCAGTTCATGCTCTGCACTACGACAGCCGACACTTTACAGTTCCAGAAATGTTCCAGCCGAATCGGTTTCCAGAGCAATTGTCATCTGCATACATTCCATATGGTAGTGGTCCTCGGTCTTATATAGGTGAGTCAATTCCACGATTTATAGATGTATAGTATGAATATATAGTATGGCAAGTCAGTTGCATTATCTATCGTTAGAAAATTACGAATAACCCTATTTGTAGTTTATGA…
Schi01G035210.1	cytochromep450	20904	0.272	Schlechtendalia chinensis	CACTGTCCCGACGACTTTACAATACCCATGTAGTGATCATATATAATATATGAAATATATTTTGCAACTTATTGTCCGTACGTAGGCGTATTTGGTTAACGTTCATTCAGTATATAGTGTATTATACCACCTAAGCCGACAAAATGATCATCGTATTGCTGCTGAGTATGGCTTCGGTTTTTATCGTTTTGATTTTGTTGTTTTCCACGTGTTTTTGCGTCCGGAGATCCGCAGAACACTATCGTCTGTGTGCCAAACTGCCGTCCATGCCTCGCGGTTACTTGGCCGATTTCAAATTGTCTTTTCGTCACGCCACGCTCAAGCCTAAAGGTAAGTACATCGATATTATTTATTATTATATTGAATAGGCTGTTCGAGAGTTACGATTTTAAGCAAAAT…
Schi01G040830.1	cytochromep450	1731	0.493	Schlechtendalia chinensis	ATGGAGTTGGTGTTGAGTTATTTAACGTATTTGTTGTTTTTCGTGCTGACCGCAATTCTATTATTCCTGATCAAAGACGAACTCAAAACGAAACAAGTGAACATCAACGTGGGTCTTGTCGATCCTCCCGCACCGAAATCGTGGCCGATAATCGGACACTTGTATTTGATGGCTCGATATAAGGTACCGTATCGAGTGTTCGACGAAATCATGGCTGACTTGGGATCCGTATTCCGCTTGGATTTGGGATCGGTGCCGTGTGTCGTCGTCAACGGGCTACACAACATCCGAGAAGTGTTGATGGTGAAAGGTGACCATTTTGACGGCCGTCCATCGTTTCGTCGGTTCAACCAACTGTTCAATGGCAACAGGAATAATTGTGAGTATAAAATATATAAT…
Schi01G040920.1	cytochromep450	10983	0.31	Schlechtendalia chinensis	ATGGACACCGTGGACGGGGTTGTAAGGACCACGATTATCACGATAGCCGGCTACACCGCGCCGTTGCTGCTGCTGCTGCTGCTGCTGTCGCTGTTGCTGCTGTTCTTGCTGTCGCCGGCGTACGGTCGCCGATTCGCTGCTGCGGGACCGTCCGCCAGGTCTTCGTCGTCGCCGTCCACGCCACCGCCGGCACCTGCGCTCGACGGTCCGACCGCGTACCCGGTCATCGGGTCACTGCACGTCATGGACGGGCACCGGGACCAGCCGTTCCGGCGGTTCGCGGAACTGGCCCGCCGGTACGGGCCCGTCTACGCCATGACCATGGGATCTGTGCCATGTGTCGTGGTCAACGATTATGCGTCCATCAAGGAGGTACTCATCACCAACGGGTCCAAGTTC…
Schi02G004050.1	cytochromep450	5662	0.279	Schlechtendalia chinensis	ATGACTCCGTTGTCAATGTTTTGGTACTTTATATATTTCGCTACAATCGTCCTGTTACTGATCGCTGTGCGCACGTGTATAAAACCAATAAACTATCCACCAGGTAAAGCTAAAGATTTTACCATTATTACCGTCATATAGTTGAGTATTGATTTAATAATAATGAGTGGCATTCTGAACTATAAAATTACTAAAATTAATTAATTACCTATTGGATACTGATATTCAGTATCCAATGGTTCACATAATAAAAAAGGTAATTTTGTGTTTCAAAAAGTGCATTTTAGGAACAAACGCATTGTTGTAAAATTGATAGGTCAAAAATGATAACTAAGAACATATGATATTACTTATAAATTGAATACAATTTGTTAAATAAGGTGTAATAATTTTATTCAT…
Schi04G003120.1	cytochromep450	4914	0.255	Schlechtendalia chinensis	ATGAATGAAGGCATTGAAAAAAATTATGAATGGAAAAGATTGTTCAATAGTTTGTATTTATCTTTTGTTGAAAGGTATTTATAATTAATTAGTAATTGAAACACTGGCAATATTATTAATTATGTTGTATTACTGCACATTTTTTTTTAATCTGATGACCAGAGAATCAGGATAATTATTTAATTTTAATAAATTTTTAAAGTAAAATGTATTTGAGGGTTTTGAATACCCACCTACCTAAGAACTTACATACCCATATAATTGTAATGTAGTATACATTTATACTTATTGCACTGTATAATGCAGATTGTATAAATCATATCTAAAATTTAAAAAATATATATTATTATTATTAATATAATTGATATATTCAATATTAGTATCAAATAGCCTAAATAA…
Schi04G003130.1	cytochromep450	4955	0.285	Schlechtendalia chinensis	GAGACTTAGCACTCTTCTAGTTACCAAGTGTTTTATTACTGAATGACAGAAGAACAATTAATTCACAGTTATGAACCGTCGGTAAATCGTTATGAAAATATAAATTAAATTACAAATAATTATTTTGATTATGATGTGTGAATAGTTTTGTATTATTTCGAAAAAAAATCTAAACGTATATAATGTAAGTATCTACAATATCGAAATCAAACGAATTTTTGAACTGTCAATATAAAATATATTTATTGAACTAGTCAACTCTGGTCTAATTTATGTTTATACATTTAATTATATTAAATTTTGAACAAGCACGTTGTGTATATGCATGTATTATAAGATATTTCATCTGACGTTAACACAACGCGTGTGAACATTTTTTAAATGAACTTTAATGTATAA…
Schi04G005520.1	cytochromep450	6108	0.392	Schlechtendalia chinensis	ATGTTTTTCTTAGCCGTCGTTATTTCTGTTTTAATTATTATTTGTATTTTAGACATCATCACGCCGCACAAATACCCGACAGGTAAGACGCCACGTTTAAATCATTATTATTTAAATCGTAACATTTTCGATACGACCGAGTGTAGTTAGGTATTTTATATATGTATATACGTATATAATATAGTTGTGTAGTACTCACATAACATTGTACATATTTCACGTACCTCGTTAAGGTAATTTTGTAAATGTGTTAATCTTTTTCTTAATTCTCCCTCGACATACATTTCATGTATATATATATATATATCCGGTGTAAACGCGTTTTTGATAAATTTTTTTTTGTAAAATTCGCATAAGTCCCGAGTATGTGTATCGCCATAATATGTATGTTCATCACAT…
Schi05G007400.1	cytochromep450	1999	0.476	Schlechtendalia chinensis	ATGCATTCGATCGATCAGTTGATCGATCCTTTTACCGCGATCGTCGCGGGACTGATCGTCGCGGCCGTTTACTATTTCTCGACGTCCACGCACGGCGAATGGCGGAAACTGAACGTGCCCCATCCGCGCCCGTGGCCGTTGTTCGGCAACACGATCAAATCGGATTTCGGCGTGGCACATTTGAAGGACACGTACGACGCGATCTACAGACAGTTTCCGGACAGGAAATTCTGCGGCTTCTATCAGCTAAAGACGCCGTTCCTGATGGTCCGGGACCCAGAGCTGATCAACAACGTACTCATCAAGGACTTCGCCAGTTTCACCGACCACGGGTTCTATTTGGACCCGTCGGCGAATCTGTTGGGCAACAGTATTTTTTTTCTCAACGGCCACAGATGG…
Schi05G007430.1	cytochromep450	2643	0.418	Schlechtendalia chinensis	GTGTACAACGTGAGTTGTTCGCGAGCCCTGCGATCGCGTGTACGTCTGTATGTACTTCACTATGTATTCGATCGATCAGTTGTTCGATCCTTTTACCGCGATCATCACGGGACTGATCGTTTCGGCCGTTTACTATTTCTCGACGTCCACGCACGACAAATGGCGGAAACTGAACGTGCCCCATCCGCGGCCCTGGCCGTTGTTCGGGAATACAATCAAATCGGATATAGGCATAGAACATTTAAAGGACACGTACAACAAGATTTACAAACAGTTTCCGGATAGTAAATTCTGCGGCCTGTATCAGTTAAAGACGCCGTTCTTGATGATTCGGGACCCAGAGCTGATCAACAAGATACTAATCAAAGAATTCGCCAGTTTCACCGACCACGGGTTCTA…
Schi05G007440.1	cytochromep450	1819	0.417	Schlechtendalia chinensis	ATGTATTCACTCCATCAGTTGTACGATTCGTTTACCGTGATTATTACAGGACTGGGTGTTCTGGTCGTTTACTATTTTTTGACGTCCGCGCGCGGCAAATGGCGGAAACTGAACGTGCCCCATCCGTGGCATATACCGTTTTTCGGAAATCTGATAAAATCGGATTTGGGATTCGTACACGTGAAAGACGCGTACGACCGGATTTACAAACAGTTTCCGGATAGAAAATTCTGCGGCTTCTATCAGTTTAGGACGCCGTTCCTGATGGTCCGGGACCCAGAGCTGATCAACAGGATACTAATCAAAGACTTCGCCTGTTTCACCGACCACGGGTTCTATTCGGACCCGTCGGTGAATCTACTGGGCAACAGCGTTTTCTTTTTGAACGGCCAGAGATGG…
Schi06G002630.1	cytochromep450/	5263	0.23	Schlechtendalia chinensis	ATGGTCAACAGACGGTCATTATTTTTTGTTAATACTACTAAAAAAAAATTCATGTCTACATCAGATATTAAAAATATTAGAATAAACGAACTGAAAAAAGATATACCTTTGGTTAAGGGTTTACCTATAGTAGGTACAATATTTTCAATTTTGGCTGCTGGTGGTGGTCGAAAATTACATGAATATATTGATAAACGTCATGAACAATATGGTTCAGTATTTAGAGAAAAAATTGGGTCTGTTGATGCTGTATGGATTAGTAATCCTTCGGATATGAAATTATTATTTTCTCAAGAAGGGAAATTTCCCCAACATATTTTGCCAGAAGCTTGGGTACTCTATAATGATACCTATGGCCAACAACGTGGACTTTATTTCATGTAATTTATTATATTAAAT…
Schi06G003040.1	cytochromep450	2664	0.365	Schlechtendalia chinensis	ATGATGACTATGTTTTGGATCATCGGCGTTATATTGCCCGGCACGTTGTTAGCATTGTATGTCGGATGGCTTTCCTTCAAGGACCTACCGCCCGGTCCATGGGGCTTGCCGATCCTCGGCTATCTGCCGTGGTTGGATCCCGCGAGACCGTACGCGACGTTGACGGAACTGGCCCGCAAGTACGGGCCCGTCTACAGCATCCAGATGGGAAAACATTTCGCGGTCGTCATGTCGGACCCGTCGATGGTACGAACGGCGTTGGCACGGAACGAACTCGCGGACCGCACCAATTTCGCGGTGGTCAACGAGATCATGCAGGAACACGGTACTGGTGGCGGTTCGACACGGAACATTATGTTCCGCATTTGAATTATGACTGTGAATCCGATCGATAGGTTT…
Schi06G003050.1	cytochromep450	3325	0.455	Schlechtendalia chinensis	GATTATTTTCAAAAGTGATCCCAACTATTCGAATCGAACGCACGCCGTCGCGTCTCTTGAATTCGTGTTACACATACAATCGTGCACACGCGTACGCGTTACATGTATACGAACGCGGAGAGCACGACAATAATATTTATATTAAAAACAAAAAAAAAAAAAAACCATATCGTTTTACCGCGCGTCTGTCATCGCGTACGTCGTCCACTGAACCAACGTGCGCAGTCTCCTCGTGTGCCGTCGTTGTCGATTTCGGGTTAAAAATAACAACAACAAAATTGAAATTAAATAAACCGTACACGCCGTTAAAGAGAAAAACGCGTTTTTCGTTTTTCGTTTTCGAGTACGTCCGTTAAGTTTTTTCGCGCGTACGCCGGCGCACACACGACAACGCGCGCG…
Schi06G008170.1	cytochromep450	10883	0.29	Schlechtendalia chinensis	ACATACATGATATATACACGACAACGCTACTATAGTCTTAATATTATATTCTTATACCATTAAACCAAAAGCATATTTTACTAATGTTTTACATATACGCAGGTGTATTTAAAATTATTGCTTTTGTTTACATTATTTTCTAATTTTTAATATCCAAAACGATTGTGATTCGGTATTAACCTATTGGGTAAGTATATTACCTACACTACATTTTTAACGTCCGAGAGTTATACAATTTGCGTTCATTTTTTTTTTTAACGAAAACGAAATATACTTTGTTTCATATTGTATAAATTTAAAGATAGGTAATCACCTATTAAATCTACTAATCTGTGTATTGTGCTCGACCACGTCGATATCTTGTAGCGTTGAAGCATAGGCATATATTTTTTACGGTTA…
Schi06G010000.1	cytochromep450	8373	0.48	Schlechtendalia chinensis	AGTCGCGCGCGTTGTTATCGACCGCGCGCCGGTTACCTTGGTCGTCGTTTCGCAACGGAACGTCCGGCCGACCGCTTCGCGCCGTCCCCGTTTTCGGATTACGGCCGCGCGTCCCAGACGACGGCGGCGAACATGTTGGAACTGAACGTTTACAGCGCGGTGTTGGTGCCGACGGTGTGCCTCGCGGTGTACGCGGTGTACGCGGTGCGCTCGCGTCTGCGGGAACCCGCGGAATACCGGCGTCTATCGTCGCGCGTGCCGTCCGTCACGAAAACGCTGTGGACCGAGATCGCGTTCTCGTGGACGCTGGGCAACAAGAGCCATAAAGGTATTGCGACAGCTGTTTATTTTTCGTAATGATCGGGGGGGGGGGGGTTCGATCCGCTTCACGACCCCGAA…
Schi06G010010.1	cytochromep450	6593	0.498	Schlechtendalia chinensis	ATGGTCACGGATATGCTACTACACCCGCCCGTAAAACATGGCACATGGTCGAACGGAAACGCGTCAAAACGAAACACGGAACTGAGTGCGTGGGTGTTGCGACCGGTTCGTTTGCGGTTAATTTTTTTTTGGGGGGGGGGAATCACGGGTAGTCGTATGTAAAAACAAAAAAGACATAAAAACGCTCGACAACGACAATAATCATCAGCCTCAACAAGACAACTCACAAGTAGGGCAGCGCGCGGACGAAGTTTTACTGACACTCATTCGCGTTTTTCGTCTTTTCCACCGACACAACAATGCCTAGTAATGAAGATCCCGGTGTTTGACGTGCAATCGGTCGAACTAAACGTGTCCCACGTCCGTTTGAATTTTTTTGTTCTCTCTCCTCTGAAAACC…
Schi06G010020.1	cytochromep450	10748	0.414	Schlechtendalia chinensis	ACTCTTGATCTCGCGTGAAAGCCTCGCGCGCGCGTAAGCAAACGCTTGTTATCCGATCTATTTTGTTTTTTTAACATCGATACGATTCGCGGAGATAATAATTTTGTAGCGTTGTAAGCGCGATAACGAAAACGGTTCGTTTTTGTTTTAGACTGTCGGTAGGGATCGTTAAATATATATATATACACACACGTATACATGCGTACGCGATAATATATTATTCGAGGAAATATTTCGCGAGGACGCGAGTAGTCGATGAGCAGTAGTATCGGCAGCGCTCTACGCGACGAATCGTTATTAAGTACGCGTACAGAGGCGAACGCGGTCGTACCGGTTTCGTTTTTTTTCGAAATTCGTTCTCTCTTTTAAACGTCTCGAAAAAATGATCGTGTGGAATTT…
Schi06G010840.1	cytochromep450	18218	0.282	Schlechtendalia chinensis	GGAGTTCTCGTCATGCTCTCGGCGCACGGCTTACGACACCGCCGAGCACATATATAACTACGCGTGGTCTCGGTGGCAAAGGATTTTCTCTCTCTCTCTCTCTCTCTCTCTATACACATACACACACATAAATATATACGACGAGTAATAAAAAAATTAATGTAAAAATTTAGAAATTTTTTTTTCGTTTTTCATTTATTTTATTTGTTTATTTTTCTGTGCATGGTATGAGACCCTCAGGGAAACGACTACGGACAGGCCCGAGTGAGTATATATATATTTATATTTATAGTAAAGCAATTAGTTTAATATATACTTTTTTTTAAATGAGTATGTTTTGTATTACATAATATTTCGCAAGTTTCAAATAAATACTTTTTTTTTGCCTTGTCCAATATA…
Schi08G001700.1	cytochromep450	6320	0.317	Schlechtendalia chinensis	ATGTACATGCCATCGTACGACGATAACGCAACAACAATAATATAACATACGGTATAGTGAAGTAACTGATGACCTGCAGTCGTTGTGACAGGGAGTTGAGGGAGAGTCACGTAAATGTGAGACTATTAAAACGAGTTTACCTCTAATTTTTAAAAGATTAAACGAGAAGAAAAACAAAAAAACGGATAGAGCTCGTCTTTTAAATCGGTTGTACGTGTCGAAACTCCAAATTCATCAGAAAACGTTGTAATTCGAAAACCACGTTGTGTGATTTCGCTTCATTTTCTGTTAGATGGATGAGGATGGATGTGGAAAACACAAACGAAGACGGGTTGTATGGTTATCAATCGTCGAACGTTCAATTGTATACGAAAATTTGTGTCCGCAAATTATAATGTT…
Schi08G002470.1	cytochromep450	15063	0.325	Schlechtendalia chinensis	AAACGCGCAGCACACCGCACGACGCGACACGTCCGCACGGCAAAACGCCACCGACCCACGTCACAACCGTCATGGCCGTCAGCACGTTGATTCTGATGTGCGTCGCCGTCGCGTTGATCGCCGTCGTGATTTGCAGACGTCTGAGGTTCATCGCGGCGTTTCGCACCATCCCCGGACCGCCGTCACTGCCGATATTTGGAAACGCGTTGCAGCTCAACGGATCGCCTTCCGGTAAGTCTCTCACGCTCGCTGTCTATCACTCGAGTACGGACCGCTCTCGTCCGTCATTTGTACACAGGCTACACGCATTTAAATTGTTGTTGTTGTTGTTGTTGTTGTCTTTTGCGGGGAATGTGCTAGGGATTCATTTGAATCGCGATTGAGGATTTCGACCTTATG…
Schi08G004540.1	cytochromep450	4688	0.306	Schlechtendalia chinensis	GACTTTTTACGTTCTTACTAAAACGTCGTAGCGATTTCGCGTAAACGTCGCCGTTCGTTTCGTCTGGAACGCGGCGAAGCTCGTGGCCGCTCGTCCGTGACCCGTACCGTTTGTCCGTCCGCCGTACGTGATCGCGAACGCTCGGTTTCGAGACTGCAAGCTAAAATCGTGGTCTTGTTTTTTCTTACGTCCGTCGTCGTCGTCGTCTGCAAGTATTGTACGGCCGTTTGACCGGATGGTGGTCGGTCTCCGGCGGCACGTCGTGTCGTACGCGTGCGGTCGCCGTTAAACGCACGGTCGTCACGTAATCGTCAGACGAGAGAGGAACACCGAACGTCGTGGTCGAACCGGAACGACGACAACAACAACGGCTAACGGTGAATATTTTTTCAGCCCCCG…
Schi09G000180.1	cytochromep450	3444	0.458	Schlechtendalia chinensis	ATGACCGGGCCGCCGTCATACCCGATCGTCGGTTCCGGGCTGGAGTTCGTCGGCACGCCGCAACGTAAGCACATCGCCGCAACGCGACACGTATACGTTTCGCGCTAACGCCATCACGGTCGTTCCGCAGAGGTCATGGAGAAGATAATCAAACTGTTCGAGACGTACGGCCCGGAGCCGTTCAGGGTGTGGCTGGGCACGGGGTTCGCCGTCACCATCAACAGGCCGGAAGACGTGCAAGTACGTGCCCGTAGCCTGTCCGTAATTTTCTCCCGTGCGTCCTAATCCCGTTCGGAAGTTTCGGTTGCCCGCGCGGTTTCGACGTCATTACATTGGTCGGACGGAACCAGGAGGAAACGTATAAAACATTTTATTTTCGAACGCCAAACCGGCTCTGTT…
Schi09G000200.1	cytochromep450	4762	0.371	Schlechtendalia chinensis	ATGGAATCAACTGTGACGGCGACGAGCGGTTTTAAATTGGAAAGGTCCGACTTGATTACATACGTGCTGATCACGATCCTCGTGATATTGTGGTGTCGTCACAAATGGAATCTACGACGCTTCGAGAAACTGGCCGCGAAAATGACGGGGCCCCCGGCGTACCCGATCATCGGCTCGGGACTTCAATTTATTGGAAGCCCCGAACGTACGGAAAATACCGGATATTGACTCACGCCAGTAATATATATATTTAAATTATTTTTATTTTTCAGAGGTTATGGACAAAATAATTAAACTGATTGGAAATTACGGTCCCGAACCGTTTAAAGTATGGCTGGGTTCGTCCTTCGGCGTTACTATAATAAAACCAGAAGACTTACAAGTAATATATATATGTAT…
Schi10G000210.1	cytochromep450	8817	0.416	Schlechtendalia chinensis	ATGAAAAACGACGACGACGACGACGACGACGACGTAAGACAGAGCACGGGAAAGGACTGGGTATGTAATTATACGCGAAAACCGAACACGTCGAAATAAAACGAAAATTATCATACCTGGGTGAACGGTGGAGTTTCCAGTACGACGGCTAACGAGTGGTAGGGACACACCTGTTCAATAACGGTTGCGCGCAACGTGCAATCTGGTCAGTGATTTCGCGACCGTGTCAATGTCGGGAGAGAAGAAGTGAGGGGGCTGTGCTACGCGATATTAGAAAATATCGTTGCACCGCGTGAGTAATCGCGAAGGCAATCGAAGCCGCGGAGACTAAAATTGTTGTTTTCTATTTTTTTCGTACTGCACGCTTCGGGTCCGGCCGTCTGCATTTCGTGATCGCAT…
Schi10G003160.1	cytochromep450	3724	0.398	Schlechtendalia chinensis	ACAGTACGGCACGGTCGGTCGAGCGGGTTCGGCGCGCGCGTTTCGCAGTGTTTTTTTAGCACCGTCCGTACAACATGCTCTCGCCGCCCGCGGAATGGTGGACGACGGCCGTCGTCGCGTCGTTTCTGGCCGTGTTCGCGGCGACGTACTGTTTCTCGGTGTCCACGTTCGGCAAATGGAAAAACGCGAACGTGCCGTACGTGCGGCCCGTGCCGTTGTTCGGCAACTTCCTGACGGTCGCGCTGGGCCTCGAACACCCCGCGGACCTGTACCGGAGGATCTACCACGAGCTGGCCGGCCGCAAGTACGGCGGACTGTTCCAGATGAGGACGCCGTACCTGATGGTCCGCGACCCGCAGCTGATCAACGCCGTGCTGATCAAGGACTTCGCGTGCTTCT…
Schi10G003170.1	cytochromep450	4179	0.455	Schlechtendalia chinensis	GTTCGCGTCCGTCACGTCACGCGGGCGCACGTGCGTCGCAGTCCGTCGTGCCGTCGTTTAGTTCTCGCCGAACTGGATCGAGCGAACCCGTCGCGACCGTTTCCACAGCCGTTCCGCGATGTTCGAGTTCGCGCTGGCCGCGTTCCTGTGCTGCGCCGTCGCCGCCGCCGCCGCGTACCTGTACGCCACGTGGACGCACGGCTATTGGTCCGGGCTGGCCGTGCCGGTGCCGTCCCCGCCGGTCCCGTTGTTCGGCCACGTGATGCCGTCCACGCTGGGCCGGGCGCACTTCATGGACGTGTTGCGCGACCTCTACGTGAAGCTGGACGGCCGCGGGTTCGGCGGCATTTACTCCATGCGCACGCCGCAGCTGCTCGTCAAGGACCCGACGCTCATAGG…
Schi10G004410.1	cytochromep450	8026	0.318	Schlechtendalia chinensis	ATTCGAAAACATTTAATTGCATTAATCTGCCGAACAATTACGAGCACCAGTAATTGTATTCCTAAAAATACCATGCATTTCACATTTACGCGCGTTTATTTATTTGCACACATGCATACATACACTAAGCCGACGGAATAAAACCGCCGAGGAAAGGGAAAATATATAAGTGAGTTATTGTGGGCCCAATTACTTTACTGCTCGTCCGTACGTTGCGTACGCTACATGTCATTCGGTAATGTTCGGTGTGCGGTGAATCGCAATAATAAAATATTTCGAAAACGAAAATGAACACTCTTATACAAAAGGTAAATAACTGTTGTTATTATTTAATATTAGTTTAAGTATCACTAAGCGGAGTTGTTGAACGTTCGTAAATTACTGAATTCAAACACGTCG…
Schi11G001010.1	cytochromep450	2593	0.396	Schlechtendalia chinensis	ATGGCCTGCCGCAGGTTCACGCCGTTTCGCGACCTGCCCGAACCGAAACGATGGCCGTTGATCGGCCACACGCACCTGTTCGTCCCGAAAATCGGTAGGAACAATTGATAATAAACGATACGTTGTGGCGAACGTGTTCAAAAAATATGCGACCGAATCCGTTTTTGTCGTCAACGGTTTTCGCCGTAATGTTTGCGAAGAAACCGAAGAAGACTTTGTACGCCTAAAGCGTCTTGATTTTCATGCGCTATGACCATTTGGGTCCGAGTCGTCTGTTTTTATAAATGTTCGAATGATTATTGGATGGTTTGCACGTACTATTCAATCAAAACCGTTGACAAAGTAACTTCGTTAAGAAATTAATGTCCAATATTTCGTGTATACAAATTAAGGAAATCG…
Schi12G001970.1	cytochromep450	3009	0.494	Schlechtendalia chinensis	ATGCAAGACCCACACAGTGAGTGACCGTGCCGGCGGCGTCGACGGCGCGAACGAATTCGTAATGTTCGTAATGCGATTCACGATTTTCCATCCCCGCAGCTATTTTCTACAAGATCTACGAGAGGAGCTTCGAGTTCGAACGGAACATGCCCATCAAAATGTGGATCGGACCTAGGTTGTTGGTGTTCTTGACCGATCCCAGAGACGTCGAGGTACGCAACGTGTTCGGTCGGTCGACGTGCGCGCGTCGAACAGCCCTTTTCATTTTGCATTTGTCCTCGAATCTACAGGTGATCCTGAGCAGCAACGTGTACATCGACAAGTCGCCCGAGTACCGTCTGTTCGAACCTTGGTTAGGAAACGGTCTGTTGATTAGCACGGGTAAGTCTGGCGACGAGG…
